# Supplementary material for: Should We Adopt Increased Dilutions for Indirect Immunofluorescence in Pediatric Anti-Centromere Antibody Testing? Insights from a Three-Year Retrospective Study
Source: Children (Basel). 2024 Dec 28;12(1):36. doi: 10.3390/children12010036 (PMC11763642; doi:10.3390/children12010036)
Supplement: Supplementary file 1 [file children-12-00036-s001.zip]

Archive with 1 entries (1 files):
- children-3351577-supplementary.pdf
